# Supplementary material for: Role of Imaging in the Management of Patients with SARS-CoV-2 Lung Involvement Admitted to the Emergency Department: A Systematic Review
Source: Diagnostics (Basel). 2023 May 26;13(11):1856. doi: 10.3390/diagnostics13111856 (PMC10252607; doi:10.3390/diagnostics13111856)
Supplement: Supplementary file 1 [file diagnostics-13-01856-s001.zip]

Archive with 1 entries (1 files):
- diagnostics-2337806-supplementary.pdf
